# Supplementary material for: Spliceosome Mutations in Uveal Melanoma
Source: Int J Mol Sci. 2020 Dec 15;21(24):9546. doi: 10.3390/ijms21249546 (PMC7765440; doi:10.3390/ijms21249546)
Supplement: Supplementary file 1 [file ijms-21-09546-s001.zip]

Archive with 1 entries (1 files):
- review UM spliceosome supplementary FINAL.docx
